# Supplementary material for: Variation in Implementing Dementia-Friendly Community Initiatives: Advancing Theory for Social Change
Source: Geriatrics (Basel). 2023 Apr 21;8(2):45. doi: 10.3390/geriatrics8020045 (PMC10138101; doi:10.3390/geriatrics8020045)
Supplement: Supplementary file 1 [file geriatrics-08-00045-s001.zip]

Archive with 1 entries (1 files):
- geriatrics-2270163-supplementary.docx
